# Supplementary material for: Role of duplicate genes in determining the tissue-selectivity of hereditary diseases
Source: PLoS Genet. 2018 May 3;14(5):e1007327. doi: 10.1371/journal.pgen.1007327 (PMC5953478; doi:10.1371/journal.pgen.1007327)
Supplement: S3 Table — (XLSX) [file pgen.1007327.s003.xlsx]

## Sheet: גיליון1
		Adipose - Subcutaneous	Adipose - Subcutaneous	Adipose - Subcutaneous	Adipose - Subcutaneous	Adipose - Subcutaneous	Adipose - Subcutaneous	Adipose - Subcutaneous	Adipose - Subcutaneous	Adipose - Subcutaneous	Adipose - Subcutaneous	Adipose - Subcutaneous	Adipose - Subcutaneous	Adipose - Subcutaneous	Adipose - Subcutaneous	Adipose - Visceral (Omentum)	Adipose - Visceral (Omentum)	Adipose - Visceral (Omentum)	Adipose - Visceral (Omentum)	Adipose - Visceral (Omentum)	Adipose - Visceral (Omentum)	Adipose - Visceral (Omentum)	Adipose - Visceral (Omentum)	Adrenal Gland	Adrenal Gland	Artery - Aorta	Artery - Aorta	Artery - Aorta	Artery - Aorta	Artery - Aorta	Artery - Aorta	Artery - Aorta	Artery - Aorta	Artery - Aorta	Artery - Aorta	Artery - Aorta	Artery - Aorta	Artery - Coronary	Artery - Coronary	Artery - Coronary	Artery - Coronary	Artery - Coronary	Artery - Coronary	Artery - Tibial	Artery - Tibial	Artery - Tibial	Artery - Tibial	Artery - Tibial	Artery - Tibial
Name	Description	GTEX-111FC-0226-SM-5N9B8	GTEX-11P82-1726-SM-5Q5AT	GTEX-11ZUS-0726-SM-59886	GTEX-12126-0426-SM-5Q5AP	GTEX-12ZZX-0226-SM-5DUXU	GTEX-13NZB-2426-SM-5K7UF	GTEX-QEG4-0326-SM-5S2UQ	GTEX-RWSA-0226-SM-2XCBA	GTEX-T2IS-0226-SM-32QPH	GTEX-XQ3S-1626-SM-4WAYN	GTEX-Y111-0226-SM-4SOIW	GTEX-YFC4-0226-SM-57WD2	GTEX-YJ8O-2426-SM-5HL7S	GTEX-ZVTK-0526-SM-5GZWT	GTEX-11P82-0326-SM-5HL51	GTEX-11ZUS-1826-SM-5FQTR	GTEX-12ZZX-1726-SM-5BC63	GTEX-132NY-1126-SM-5PNVE	GTEX-13NZB-0826-SM-5K7X5	GTEX-WK11-2426-SM-3NMAA	GTEX-Y111-0926-SM-4SOIU	GTEX-ZYT6-2126-SM-5GZZ4	GTEX-132NY-2226-SM-5J2LZ	GTEX-XQ3S-1726-SM-4BOOD	GTEX-11P82-0126-SM-5HL72	GTEX-12ZZX-1026-SM-5LZUW	GTEX-145MH-1026-SM-5Q5CI	GTEX-QEG4-0926-SM-4R1JO	GTEX-QXCU-0926-SM-48FEP	GTEX-R55E-1126-SM-48FDZ	GTEX-RWSA-0926-SM-47JXW	GTEX-WRHU-1326-SM-4E3K7	GTEX-WZTO-1626-SM-4PQYR	GTEX-XQ3S-0126-SM-4BOO9	GTEX-YFC4-0326-SM-4TT3U	GTEX-YJ8O-0226-SM-5S2NL	GTEX-11ZUS-0526-SM-59884	GTEX-12ZZX-0626-SM-5EQ46	GTEX-RN64-0726-SM-48FCV	GTEX-WRHU-1126-SM-4E3I1	GTEX-YJ8O-0126-SM-5QGRG	GTEX-ZYT6-0826-SM-5E43I	GTEX-111FC-0426-SM-5N9CV	GTEX-11ZUS-1326-SM-5FQUC	GTEX-12126-0726-SM-5FQTX	GTEX-12ZZX-0526-SM-5DUW6	GTEX-132NY-0626-SM-5L3D9	GTEX-13NZB-2226-SM-5MR5B
ENSG00000187513.8	GJA4	6077	2361	2003	3352	2378	4412	2714	3949	8233	4620	4721	12781	2835	2891	6104	2707	4073	5592	4554	3690	4254	1144	701	1464	2813	2880	2467	1048	2473	1169	2098	1533	1339	748	2068	1964	748	2138	5132	3019	2967	5783	4574	5287	2574	10423	6642	5341
ENSG00000117425.9	PTCH2	158	1022	225	566	298	357	126	2243	363	261	588	3368	1009	240	491	570	252	128	685	434	135	145	863	493	336	468	397	310	403	185	700	401	290	647	222	201	1345	431	338	369	255	360	262	441	408	209	187	472
ENSG00000121310.12	ECHDC2	6880	5427	3381	2950	3546	8646	3042	8008	6175	5136	7620	7197	7849	3027	6638	6912	7425	2968	8277	9275	7296	3654	8297	5126	4899	3549	4031	3467	4447	3451	5017	5511	3835	4529	2251	3380	6954	2901	2728	5642	3512	3301	3127	6355	4327	3456	2336	5659
ENSG00000157193.10	LRP8	282	332	165	220	141	206	229	223	2374	195	423	228	173	153	238	145	149	389	264	206	261	266	265	112	737	367	2369	624	504	438	467	508	281	363	646	390	102	488	473	165	1328	159	318	245	256	134	659	202
ENSG00000116641.11	DOCK7	1613	2758	2193	1569	1642	2152	1288	4229	4783	1433	3127	2489	2296	1473	1339	1517	1214	1592	1297	2445	1932	2368	911	1013	1934	1969	2750	2271	2732	1937	1868	2284	2057	2124	2602	3146	3195	1489	1389	1365	2366	3081	1881	4449	2379	2783	2259	2684
ENSG00000060718.14	COL11A1	38	8	18	14	75	14	41	71	204	16	759	130	138	43	48	16	41	6	19	42	135	122	369	22	16	36	42	18	23	51	59	28	25	20	41	20	6	12	13	30	24	344	102	24	31	116	50	136
ENSG00000121957.8	GPSM2	93	887	639	43	240	478	641	392	407	163	1661	314	191	425	229	284	96	223	154	495	604	113	85	204	328	70	157	158	86	116	77	96	68	215	202	351	204	160	364	93	288	156	160	477	80	75	179	123
ENSG00000065135.7	GNAI3	3404	6367	3929	5149	3704	3883	3072	8146	9401	2808	6624	6002	2732	2743	3137	3229	2981	5254	3371	4919	6548	4103	2038	2351	2203	2272	4200	2563	2937	2493	1911	2121	2310	1916	3344	3368	3935	2735	3619	2119	5260	3710	3262	6067	3049	3945	6653	3669
ENSG00000134250.13	NOTCH2	8431	12305	11947	5439	8405	14595	6810	25330	16918	7587	21269	12127	11508	8417	6544	7202	6441	6884	13276	16008	8749	9165	6417	6713	12953	12485	18707	16367	13615	10413	10152	17256	12103	17910	19138	18436	14947	8947	11552	9185	13815	16961	11494	33931	13288	12804	17781	17769
ENSG00000143549.15	TPM3	12019	21696	12198	19821	11032	13241	9449	19279	25944	9208	24400	15907	9698	10533	12457	11358	10130	18905	11946	17667	22238	13185	10813	11031	7848	7040	5994	4975	3232	4364	4500	2555	4557	4763	5119	7844	4714	11166	11092	4908	20741	3659	6261	5949	3662	4171	7059	5225
ENSG00000160789.15	LMNA	15426	47022	25673	27380	23480	30891	9122	33052	35878	16750	53281	50919	23682	23959	30383	49016	19747	56981	16256	68797	54463	24387	16350	18987	48392	54203	33446	42352	97069	19402	22252	14582	27718	37820	35347	38324	63274	15471	29175	17864	34100	39879	31031	40330	30048	27429	28097	25632
ENSG00000198400.7	NTRK1	28	9	19	18	59	20	3	18	14	11	31	188	31	16	148	520	627	304	205	314	167	129	113	78	149	20	26	37	29	108	68	23	39	3	45	209	267	39	67	146	82	14	11	9	2	18	8	2
ENSG00000162728.4	KCNJ9	8	10	1	10	4	4	2	4	6	2	6	16	4	8	4	7	9	6	59	8	4	6	5	0	19	15	0	0	16	2	18	2	9	2	4	0	24	10	8	7	8	8	3	27	12	17	0	69
ENSG00000198216.6	CACNA1E	4	24	29	4	18	16	7	0	9	3	6	4	31	18	52	22	20	22	29	46	58	52	4	12	4	7	0	6	0	4	5	0	5	0	2	4	6	4	0	13	20	2	4	0	6	0	8	4
ENSG00000116852.10	KIF21B	531	1150	382	846	601	837	229	352	699	622	903	414	610	763	851	460	352	311	1282	839	580	942	182	160	252	732	131	82	168	167	463	141	300	225	172	351	221	1125	188	263	717	113	221	158	91	161	65	443
ENSG00000159173.14	TNNI1	45	2	9	28	8	13	6	28	64	6	637	39	38	8	57	32	16	39	2	24	142	60	30	12	51	21	30	120	20	0	0	33	12	24	77	9	16	25	5	4	52	16	39	59	37	77	57	16
ENSG00000159176.9	CSRP1	9036	28501	32444	33021	38170	13602	9064	22475	16399	12941	50534	38139	16742	14867	59980	42565	18472	20424	5804	160586	12984	14706	3879	6257	155750	71597	70710	52786	91090	37622	38228	39606	75149	99592	80231	169849	279647	28859	73971	160703	55180	127899	100631	231170	63696	347594	92224	235509
ENSG00000143632.10	ACTA1	356	49	317	214	154	155	51	390	679	119	3961	672	371	160	274	777	136	456	68	7872	1107	505	171	101	315	158	186	877	434	16	47	337	225	239	596	313	179	405	2118	4907	484	2325	609	915	480	2204	653	1857
ENSG00000198626.11	RYR2	38	1190	931	449	945	263	122	602	121	161	835	331	659	416	1138	420	205	75	556	2541	32	188	26	13	4919	1358	1747	1186	4043	1489	3028	2349	4484	5072	5686	21623	12562	1112	1735	4984	2162	7021	4196	6970	5794	4583	1393	8716
ENSG00000163793.8	DNAJC5G	2	0	24	0	3	0	1	4	0	10	6	0	8	20	85	8	2	0	2	416	0	12	148	20	4	54	16	4	19	12	21	17	4	9	8	1	4	35	0	30	29	8	4	12	8	6	10	5
ENSG00000135636.9	DYSF	2101	5237	1252	4198	2123	1557	2688	5936	2621	1765	2381	5953	2718	1421	4374	2922	2913	4704	2939	3010	3754	2292	665	1070	1069	1415	1579	826	2294	885	1680	651	1082	672	929	1678	8638	1607	1765	2025	3092	3071	1803	962	689	1461	568	2860
ENSG00000163017.9	ACTG2	461	3991	18702	1969	33713	1059	1211	825	1236	1085	9575	4157	6863	3466	19912	11992	475	3990	442	215898	181	4959	632	183	32829	12812	15436	11432	25447	20307	11031	8397	34790	37395	19330	202995	500327	8391	21309	114750	90538	103948	80384	69874	15408	143227	41346	111667
ENSG00000169994.14	MYO7B	558	291	459	323	177	784	104	99	1101	416	345	256	362	186	1141	205	226	511	46	769	319	109	134	51	162	331	99	228	247	199	187	215	171	405	77	206	627	204	506	279	611	161	173	358	66	115	57	208
ENSG00000162989.3	KCNJ3	0	4	48	2	2	2	4	4	0	2	25	17	12	8	56	21	4	2	8	117	2	2	24	2	139	176	429	371	519	186	335	332	429	198	143	308	458	465	508	503	48	1048	385	1231	567	1470	653	892
ENSG00000123612.11	ACVR1C	5660	566	775	846	562	3857	2095	10829	7535	2431	858	2918	13654	912	712	1222	1849	3039	178	880	1750	1306	18	10	32	8	18	40	18	86	44	10	10	40	40	60	38	72	34	568	574	436	145	497	24	346	74	212
ENSG00000115170.9	ACVR1	2085	2627	2242	1503	1654	2718	2031	3497	2527	1741	3953	2997	1836	1797	1286	1957	1610	2197	1841	2578	1971	1595	882	883	2069	1922	3974	2159	2467	1662	1854	1961	1985	1655	2728	3085	4077	1822	1772	1268	3057	3113	2438	5284	2498	3278	3210	2252
ENSG00000153253.11	SCN3A	436	588	514	525	442	379	303	130	310	181	1350	447	645	502	419	254	216	190	241	481	172	334	29	30	128	391	315	483	57	444	72	193	378	176	447	98	668	309	111	522	819	292	385	309	88	369	255	844
ENSG00000136531.9	SCN2A	14	14	12	8	12	18	20	41	50	2	26	30	51	35	21	95	92	29	253	38	79	138	140	117	54	187	87	48	25	20	15	128	35	31	40	19	290	42	107	16	84	38	26	41	12	40	32	146
ENSG00000144285.11	SCN1A	2	0	2	6	4	0	0	0	4	2	0	8	14	17	2	0	12	0	0	8	2	6	8	0	4	0	4	2	1	1	0	2	10	0	5	2	2	4	1	4	0	0	0	0	0	2	2	8
ENSG00000169432.10	SCN9A	108	109	322	390	265	138	113	795	180	279	565	589	497	264	324	398	119	147	233	821	871	131	18	5	60	51	142	91	45	71	132	69	98	30	104	114	189	55	140	147	321	96	108	70	85	105	74	271
ENSG00000136546.9	SCN7A	527	327	606	129	135	448	203	326	497	956	2133	43	237	883	2093	639	611	214	59	6612	383	196	298	310	256	186	63	138	56	198	111	157	83	16	132	339	1485	778	476	1731	3126	131	184	219	27	274	243	871
ENSG00000168542.8	COL3A1	31874	79322	17289	38935	47889	36736	13821	84204	55662	9664	54353	193688	75364	18882	17600	37897	70670	34107	220959	59174	54335	119472	20207	33592	14380	84739	115045	75781	37773	37258	40532	59581	37280	108974	107180	63946	77490	137868	105061	35241	84834	143067	72423	58595	33225	50381	126604	37321
ENSG00000204262.7	COL5A2	10795	15843	7964	10528	8027	13872	6100	18918	17465	7199	22539	16898	9288	5566	6335	4947	7362	9543	16587	12012	14749	14000	904	2499	8256	11295	18852	12602	6652	11085	7843	19026	9453	17552	16522	12090	7610	17269	10339	5423	10966	16377	10549	17564	9000	6581	13666	6073
ENSG00000175084.7	DES	858	8033	71453	1191	60292	599	2524	461	2835	2195	15613	2098	22057	15137	64967	30751	1099	3055	17596	111178	1921	15663	2381	388	43787	5782	7578	6061	7395	60556	6275	6198	7448	29637	19702	55347	736563	10933	25519	53074	187660	180380	205526	315356	47522	185462	91969	237414
ENSG00000135916.11	ITM2C	1779	2318	3085	1440	3003	1655	1017	3034	3527	1478	3492	4774	2411	1336	2406	6705	2851	2477	6160	4078	3094	3095	1542	1774	12312	7622	10865	8520	19998	8645	9875	8608	9239	4637	10802	19602	1145	1284	806	1063	2055	2321	1938	4284	1511	2414	1653	3252
ENSG00000182533.6	CAV3	2	4	0	0	4	0	2	20	0	4	36	16	0	8	148	114	41	36	0	6	3	2	2	1	11	6	2	0	0	0	0	2	0	4	4	1	96	41	128	81	4	180	70	100	19	628	32	57
ENSG00000132164.5	SLC6A11	0	0	0	2	6	0	0	6	0	0	5	6	0	0	4	6	2	10	10	6	2	8	0	0	2	2	8	1	2	4	10	2	5	0	0	8	26	2	20	6	51	0	2	0	2	6	4	6
ENSG00000157103.6	SLC6A1	102	574	20	298	441	196	115	539	36	150	254	224	517	65	201	404	234	76	753	312	79	405	57	27	583	453	265	72	478	259	686	89	397	185	165	128	4711	535	592	442	490	359	423	312	141	372	231	3648
ENSG00000132155.7	RAF1	2998	4794	3496	2926	2633	4272	2344	5083	6758	2793	6056	3570	2132	3030	3035	2777	2270	2688	3199	4483	2539	3102	2230	2406	3335	3135	4726	3568	3844	3045	2687	4249	3162	4064	4752	4125	5753	2716	2946	3805	4700	4901	3108	9863	3798	5352	5208	6032
ENSG00000131389.12	SLC6A6	3479	7670	3188	1435	2201	2738	1811	7967	4266	3254	4864	6109	5408	2828	2066	2172	2347	4756	3346	2482	2869	7896	6921	8510	3803	2463	1935	2600	1400	2606	3230	987	4105	1016	2027	865	2270	6546	1838	1201	3828	1728	1604	1306	1250	1052	1332	1299
ENSG00000183873.11	SCN5A	75	36	26	22	48	22	41	71	100	59	152	20	30	47	42	69	26	66	80	44	28	29	30	22	209	48	82	693	186	75	167	227	102	613	481	380	25	26	53	89	209	534	81	125	28	439	178	392
ENSG00000168356.7	SCN11A	56	88	44	71	124	235	40	240	106	49	81	173	494	20	224	148	234	18	129	153	178	84	31	18	11	32	2	0	17	17	50	15	6	4	6	8	85	38	19	37	21	30	12	17	14	12	6	43
ENSG00000168036.12	CTNNB1	12445	14471	16550	10705	10781	13868	9887	22207	28850	14576	24491	16002	11203	11904	16038	10433	9571	15777	19856	41448	21902	11467	11683	11562	13626	13818	26849	11746	9908	12038	9725	10201	9608	10328	18094	14642	19355	15704	17532	16392	18427	18769	15971	53393	12639	35011	41673	22122
ENSG00000011198.3	ABHD5	2304	2002	1076	2114	545	2718	1463	3129	4703	4256	1002	1500	2410	1189	1135	1835	1167	6137	1976	2096	2304	2754	1521	622	532	353	803	379	457	519	279	234	263	619	700	684	572	633	748	723	1204	349	295	782	301	272	1105	359
ENSG00000114353.12	GNAI2	19798	32880	20044	28182	18222	27193	10227	41934	34274	19289	41428	28706	16375	18839	20338	27936	25475	25510	24760	21695	31137	21283	13750	10678	32239	20798	23810	18890	18112	15535	17982	18314	19412	19611	20007	21562	25988	19304	20982	14314	24300	15974	17520	33443	16380	27878	18729	23669
ENSG00000157388.9	CACNA1D	2	18	17	4	2	14	0	8	0	3	10	38	16	6	32	21	19	22	37	73	6	18	1010	2504	61	35	15	5	11	99	10	29	14	3	13	21	11	12	24	15	84	17	11	7	10	12	0	18
ENSG00000136068.10	FLNB	16028	20886	7148	19887	12640	15356	6797	23363	18445	10067	12398	19223	11239	7333	14648	8310	15023	10254	7526	24537	6639	13256	8385	10637	14581	10859	7404	5699	11457	10567	7984	9510	9751	8997	5969	11871	23338	6405	10337	20831	10290	9285	5471	16663	5750	17052	5566	10923
ENSG00000187098.10	MITF	1839	3652	3622	1614	3130	2648	2296	3715	3082	1831	5441	2604	2282	1795	884	1051	1101	816	1539	1028	1574	1441	436	837	930	881	1008	1016	979	935	900	1006	706	578	991	870	2386	1345	570	323	1148	1823	1593	4717	2302	1794	1458	1246
ENSG00000144821.5	MYH15	0	8	48	112	17	20	0	20	28	8	16	33	12	2	10	22	13	17	24	39	61	22	8	18	6	6	0	1	1	4	2	1	9	24	2	8	436	14	10	9	235	16	5	59	9	10	12	54
ENSG00000174963.13	ZIC4	123	499	226	203	174	395	42	72	172	205	131	0	310	191	0	0	0	0	2	0	0	2	6	0	0	4	25	0	11	67	361	0	4	4	0	26	20	38	2	4	0	0	8	14	10	6	0	31
ENSG00000152977.5	ZIC1	141	568	518	377	209	524	57	91	500	238	190	6	272	341	3	8	2	2	6	14	4	0	9	0	4	12	47	8	96	196	637	8	41	8	4	73	18	26	4	6	4	12	8	23	39	20	3	63
ENSG00000184378.2	ACTRT3	40	79	63	18	81	125	33	146	206	139	323	111	168	192	193	108	56	126	96	95	181	22	96	76	84	108	205	68	84	72	90	114	36	149	205	217	120	96	44	112	152	37	49	91	27	123	126	71
ENSG00000205981.2	DNAJC19	865	1235	1042	921	838	1184	564	1659	2190	806	1903	1290	1208	906	964	1359	1020	980	818	1425	1384	854	1855	2059	1246	966	1660	841	868	973	616	1020	649	865	1095	1661	1982	860	904	956	1053	1481	1258	2664	1370	2151	2412	1384
ENSG00000068078.13	FGFR3	310	223	179	164	45	41	105	50	258	97	235	206	128	99	844	232	191	181	247	669	248	83	286	266	83	251	199	50	82	24	106	54	36	56	107	184	394	182	236	297	516	174	151	352	76	367	78	184
ENSG00000138696.6	BMPR1B	26	303	233	131	89	81	99	157	189	84	298	43	82	74	147	122	85	26	145	243	78	106	168	171	1671	1419	1803	783	816	855	699	1945	844	728	723	966	184	93	366	171	182	301	211	613	484	343	386	333
ENSG00000071205.7	ARHGAP10	5037	6103	5740	2969	4104	7135	3655	6122	6090	3979	12498	3690	2442	5316	4260	2501	1866	1841	2206	8089	3736	2375	1019	1532	6302	4368	4331	6134	5475	3107	2628	7678	7226	9243	7106	8708	13813	3754	3324	4974	5830	6644	5751	11729	6160	8726	4811	7307
ENSG00000151729.6	SLC25A4	1165	2172	1589	1305	1819	1783	800	2620	3710	1513	2716	2966	1927	1446	2984	3901	1695	2341	1250	4626	2295	2128	2312	2774	17274	5075	7860	8041	7197	5407	5300	5751	8599	10473	11517	12343	14724	3346	6096	7985	4281	8917	7604	11122	8687	9642	12417	6569
ENSG00000113368.7	LMNB1	159	513	125	187	291	177	136	359	736	66	445	276	165	210	477	408	289	406	361	1201	2343	281	89	282	469	245	270	108	143	135	181	73	96	67	179	319	51	195	248	81	417	73	156	52	85	47	196	65
ENSG00000138829.6	FBN2	13	9	7	130	12	64	12	7	126	58	34	27	28	29	68	20	23	20	40	30	113	18	600	1060	107	29	21	64	264	91	124	413	198	244	74	418	6	22	58	20	84	4	13	14	49	0	24	4
ENSG00000145819.11	ARHGAP26	4046	6762	1706	2452	2028	3239	1553	2945	5067	3387	4011	1855	2212	2128	2658	1310	1671	2078	1872	3564	2413	2306	397	493	2355	1635	1829	2189	1180	2285	1142	3995	1377	2356	2416	2394	1049	2169	1799	1630	2933	1012	1436	3496	1478	1061	1190	4110
ENSG00000170624.9	SGCD	400	1092	821	281	906	518	197	1916	769	142	1093	1427	1231	149	511	913	687	140	567	2585	434	348	701	574	1769	1845	3014	2534	2264	881	1769	1402	3185	9617	5272	4523	9054	1313	1299	2019	6432	10313	4252	9024	2501	6069	8340	8340
ENSG00000160867.10	FGFR4	81	34	33	25	38	78	24	30	63	115	146	58	44	260	130	306	212	77	85	82	109	28	811	1224	33	22	58	27	56	76	55	22	18	38	18	29	41	26	71	157	198	13	14	40	21	17	18	35
ENSG00000204248.6	COL11A2	123	252	69	179	80	221	71	186	354	110	238	321	137	164	456	220	369	98	284	379	173	188	72	47	493	323	176	191	275	228	253	197	172	211	153	220	331	341	217	280	160	182	215	335	226	148	88	332
ENSG00000152661.7	GJA1	4573	7903	4647	8549	6011	6911	3153	9008	13671	4594	5545	7869	6118	3663	11007	11888	11860	8301	13946	10551	16603	38246	27495	36134	15866	12794	22608	19886	18215	14901	10416	26937	11514	21487	21299	18544	4298	2983	6592	3628	3935	6763	5402	7421	6923	3399	8522	3462
ENSG00000196569.7	LAMA2	22321	14036	55758	3067	15760	28827	11536	7090	23255	16963	65621	7738	6156	26781	14964	10787	4677	18792	8293	40199	32826	12356	2974	4898	6101	8709	6227	3910	4012	7211	3174	10219	1764	5336	10878	20698	7290	8733	7809	9142	27087	5931	3054	16928	2972	7647	4385	9891
ENSG00000154269.10	ENPP3	75	42	38	32	114	104	35	198	99	64	134	133	207	46	103	99	214	23	35	50	58	74	608	825	46	50	59	13	71	63	57	26	38	6	10	32	66	15	24	14	52	30	24	12	30	30	4	18
ENSG00000197594.7	ENPP1	4201	878	1584	1766	1170	4378	1741	2960	7654	1767	2273	3708	3437	1553	1222	367	573	2226	1265	1173	3084	1439	416	582	3642	2744	4159	2019	4385	1720	2480	3562	4695	2156	1557	3452	2677	530	604	616	838	1728	621	1528	958	523	477	923
ENSG00000152818.14	UTRN	11397	18335	13341	12821	9448	14309	9867	26226	17462	5614	23203	15472	8186	7852	11625	6139	12640	6359	8688	11509	8547	7538	2545	4337	6272	7350	6153	7848	5039	4558	5053	6079	5521	6659	7973	4838	8361	8104	4365	6681	9651	13212	8724	24392	8701	15608	10646	18640
ENSG00000188191.10	PRKAR1B	558	1137	609	1418	902	955	436	2068	1128	570	1141	1368	1042	889	932	1846	1029	910	1505	902	922	974	621	691	917	681	642	651	483	725	1131	539	847	1415	727	675	992	1291	977	805	838	441	807	430	414	661	749	213
ENSG00000075624.9	ACTB	119548	307140	204983	239589	182816	159329	78881	221986	424648	186126	381483	307309	90327	114208	238777	211369	158390	312430	91755	459505	293825	173880	60897	67135	432102	319554	461014	383963	371623	228187	196768	213673	313180	464660	395416	837850	1004603	210257	462709	512694	482988	582635	607748	710583	312722	965800	814010	483468
ENSG00000127955.11	GNAI1	6953	6450	2592	4883	1902	5360	2990	8668	6453	7607	3085	6974	6771	2040	3015	2839	5829	8547	1973	2454	4800	3508	1437	3376	972	908	1334	1208	856	1117	734	899	712	881	1260	1254	4667	750	673	1214	1886	2770	2876	5611	2573	5014	4043	2781
ENSG00000164692.13	COL1A2	29520	120523	23087	31976	74611	40309	21832	68710	34548	12897	111682	172619	81782	21828	22916	49334	62100	38066	234902	102336	77934	133419	11904	27180	40401	136855	133166	95643	93597	59065	103415	108435	77345	132562	125807	143009	89161	115897	115002	37643	126436	175841	73264	48288	43938	58222	57688	57544
ENSG00000105974.7	CAV1	38703	51537	28227	37338	29996	42646	24855	102395	93405	19615	64772	53116	49824	24730	28809	26469	45480	25237	11920	40740	44139	21702	280	550	11048	14050	15236	12129	17374	10072	10372	18434	12286	19193	15946	14079	44092	9220	10208	16471	16247	26427	25189	45523	21466	43211	22495	32034
ENSG00000128591.11	FLNC	358	4957	9582	1529	13839	2255	1141	2261	1839	1164	4784	3768	3526	2086	7779	9302	2827	1539	7014	34647	802	9171	297	205	36307	11712	24775	19713	28180	19505	13720	12330	22309	51904	23322	46898	158297	2993	12756	19903	57330	47781	25649	31902	21141	29843	10429	26104
ENSG00000157764.8	BRAF	424	763	555	516	352	617	258	884	483	279	540	638	276	314	304	413	260	254	556	445	316	556	138	254	436	232	568	343	550	427	263	283	475	237	220	395	688	229	413	187	424	475	276	1003	570	294	285	714
ENSG00000106617.9	PRKAG2	3384	4033	3428	2263	2310	4774	2043	2493	3797	2845	6802	2156	4619	2738	3060	1096	1194	2252	1475	5300	2404	2168	456	598	1873	1668	1797	2401	2183	1312	1212	1870	1584	2393	2747	2804	6814	2748	1670	3779	5048	2659	3136	9770	1757	5099	6269	3763
ENSG00000136574.13	GATA4	2	0	2	2	0	0	4	4	4	4	0	2	0	14	6	10	2	2	71	0	10	7	99	14	56	2	4	0	0	2	6	0	0	50	4	4	4824	1362	2564	3360	2813	19	6	8	0	0	4	2
ENSG00000185053.8	SGCZ	18	5	2	2	43	103	9	2	0	8	298	0	15	42	0	15	4	2	0	29	0	0	0	3	0	0	0	0	0	2	0	0	0	0	0	0	13	0	0	0	18	0	0	0	0	0	0	0
ENSG00000179388.8	EGR3	117	3931	889	3417	647	108	409	576	150	717	294	3936	1580	308	6433	1753	2559	5758	854	6271	5433	1511	108	114	5999	6947	430	2522	17405	765	338	422	2188	4150	2299	3634	3482	841	1693	3881	6308	1176	1463	3661	6122	654	500	518
ENSG00000077782.15	FGFR1	16589	21030	17638	12660	17559	29082	6307	21027	50123	22991	46381	19699	11110	17538	13071	28068	13293	15621	14551	34321	19345	17923	1625	1357	33369	14302	17265	14614	20894	14657	13965	12786	14778	20145	17670	29363	40006	7147	14493	15784	21833	19463	17115	27588	19284	21386	11502	21953
ENSG00000019549.4	SNAI2	1311	2310	1347	1159	1713	1357	900	1960	6160	886	7679	1545	1121	1709	1226	419	909	1305	3418	4306	3077	1432	861	577	421	1072	2718	594	992	718	522	1354	695	245	2235	1207	165	656	493	1090	4539	948	719	1542	258	1203	4917	1258
ENSG00000136960.8	ENPP2	11399	11382	5513	23295	7285	19050	9060	38780	27782	6116	9001	6952	8338	3412	11760	4594	12168	4838	36518	3275	17515	12010	4227	2898	1460	2623	19666	1809	3462	7601	1963	2454	2279	1163	5733	5679	2269	1349	1542	534	4037	1525	1951	5234	1216	2343	6467	1537
ENSG00000107099.11	DOCK8	1733	1892	1417	2024	1303	2821	921	2992	3181	1216	2541	1860	2786	1099	2252	1510	1747	1839	2531	2725	3479	2440	2060	1434	190	685	664	314	306	424	873	355	391	488	910	892	538	3372	451	578	2319	282	374	178	146	295	211	289
ENSG00000147852.11	VLDLR	621	736	700	1499	728	782	556	13902	3849	1256	962	899	1423	442	1045	4061	4590	3197	2223	2453	1261	4765	2152	3084	3284	655	1799	1161	2968	2218	1378	902	4222	2095	1244	2186	4394	334	1779	988	2366	3089	4733	4983	3333	1864	4888	3133
ENSG00000107165.8	TYRP1	2	2	12	5	11	0	0	2	20	7	16	10	19	4	8	36	2	2	4	54	16	6	0	4	79	37	10	53	33	24	18	52	69	33	47	84	73	8	8	42	21	42	42	46	34	24	40	25
ENSG00000198467.9	TPM2	9431	23503	25998	17931	25598	13935	5484	12278	13758	11495	51399	19236	14154	16337	51228	33959	12916	20693	19639	169757	9938	17752	18417	6823	404115	152823	119759	171941	172122	114037	80932	116057	150961	290758	181508	366047	482270	69689	142017	310607	91380	315839	307939	611458	140405	587986	226419	389689
ENSG00000156049.6	GNA14	298	849	180	385	214	265	196	631	1026	175	275	365	278	134	290	405	377	155	343	224	265	296	271	266	403	165	180	110	138	142	367	32	91	33	58	94	425	72	530	106	406	105	174	46	65	62	66	113
ENSG00000156052.6	GNAQ	5602	9413	4777	7324	4326	5949	4721	13008	14521	4584	8258	6840	4035	3417	4463	3150	4741	3945	4737	5556	5272	5062	3101	3791	6024	4681	6684	4521	4823	4565	4460	4336	3996	4143	5779	4617	6926	4880	4067	3385	6459	6655	5279	12485	6241	6679	7845	6389
ENSG00000165115.10	KIF27	296	621	417	337	458	497	253	614	296	192	443	512	444	237	276	206	275	106	578	321	259	360	147	134	273	166	298	171	263	190	196	226	145	166	142	240	464	216	249	119	291	241	115	495	302	132	208	243
ENSG00000148053.11	NTRK2	6448	11923	6023	4128	9626	11653	3974	33207	17412	4299	19561	11535	6337	4738	3581	2849	4811	2708	3751	4618	2036	1318	122	46	3610	2578	1926	1685	469	1437	2562	237	1469	952	1506	1600	23074	2651	4111	4442	7132	16346	8099	18604	5661	18917	9874	22352
ENSG00000148090.7	AUH	720	1555	891	912	638	1022	518	1383	1412	594	1069	943	997	610	817	972	809	624	2671	856	1086	1622	2652	2614	776	453	625	440	510	659	396	669	352	411	622	651	922	675	370	351	607	598	496	1314	743	685	600	757
ENSG00000185920.11	PTCH1	1406	1667	1934	616	1053	1856	974	1810	1428	810	3672	1252	707	1606	1645	693	695	659	989	1094	652	559	1158	716	593	1329	855	807	634	693	466	1888	191	349	724	1233	1514	677	650	972	1209	692	1076	4704	1137	2022	558	2138
ENSG00000106799.8	TGFBR1	1653	2999	3107	2160	2377	2335	1458	4613	8199	2081	4559	2652	2196	2158	3402	1470	1724	1923	1597	8682	3439	2007	860	776	16203	4260	2726	2860	4557	2409	2997	4013	7921	10281	7411	7198	4054	4581	4665	3295	5511	5665	3744	9301	5861	3858	8088	4575
ENSG00000136816.11	TOR1B	886	1181	1046	826	737	1250	564	1534	2101	845	1710	941	918	884	1014	1021	711	867	1683	1414	1665	721	897	1017	983	813	1779	992	912	983	1012	1046	671	1319	1538	1263	1535	1162	1278	813	1541	973	826	2056	893	1085	1692	861
ENSG00000136827.11	TOR1A	1610	1950	1688	1676	1237	2034	1280	2681	4148	1493	3422	1939	1072	1708	1358	2178	1580	2323	2144	2157	2467	1464	1996	2379	2114	1562	2392	1427	1211	1260	1176	1437	1295	1591	2367	2519	1860	1806	1634	1544	2623	1691	1316	3169	1333	2338	2924	1677
ENSG00000130635.11	COL5A1	5102	15921	3497	8821	9419	8442	2086	11169	29876	3778	12390	23977	9125	4261	5426	9547	8960	5779	19791	11278	8980	15336	6802	5876	14638	17520	16717	13187	11939	9045	14287	10570	13450	20091	12776	16199	27402	10157	21836	7184	18083	21841	11728	11417	15247	10470	7739	11142
ENSG00000160360.7	GPSM1	154	951	475	451	445	265	166	505	296	260	843	858	398	339	387	677	399	416	986	841	382	1008	434	572	1202	590	854	786	752	693	924	582	793	1115	628	585	1069	444	1272	535	730	486	455	685	402	200	395	317
ENSG00000148400.9	NOTCH1	5937	7424	5149	10706	5526	6353	3832	11560	16268	4155	8803	7484	6103	5401	11188	3882	5900	5761	5554	6744	5894	4614	1345	1453	2959	5298	7024	3181	3867	2497	6011	2728	1676	1747	3202	2788	4625	3379	4307	4193	6519	3272	4177	6213	2877	4582	2082	6925
ENSG00000148408.8	CACNA1B	5	30	9	10	20	12	4	4	19	0	255	42	132	53	6	6	9	2	12	20	0	9	22	7	16	6	2	2	3	13	3	10	0	1	2	14	6	8	8	37	10	30	5	38	16	20	8	22
ENSG00000026025.9	VIM	177717	430770	257262	168682	191791	284816	122128	449199	314869	249441	571476	343457	290462	202411	147823	281322	166546	228344	126082	348065	255057	151563	21541	18339	498223	247190	334529	205720	463087	169491	259674	257107	260553	354024	320333	380182	349037	158772	189358	218152	235954	582584	284583	516294	366720	517434	195523	545996
ENSG00000122877.9	EGR2	32	1547	238	1044	245	42	299	352	69	218	351	807	1119	215	2044	220	1418	900	228	422	1437	295	45	29	216	961	48	114	1578	62	79	75	175	164	213	162	1826	441	1761	1543	1694	510	286	88	435	127	104	85
ENSG00000107779.7	BMPR1A	1471	2541	2088	1160	1864	1995	1430	4554	3936	1220	3399	2554	1940	1514	1619	1963	1975	1633	2038	4493	1765	1222	1136	1212	4002	2751	3632	2758	4614	2788	2768	2816	2909	2874	4329	4672	4996	1699	2544	3388	2711	5226	4919	8656	5436	4861	4703	5308
ENSG00000107796.8	ACTA2	14202	76406	69057	88555	79519	22864	17819	33950	27219	17654	94387	72130	19074	28413	111815	97259	17579	40492	10327	266854	17784	23042	6108	9801	449844	231852	247886	288469	435712	125489	183912	190627	396591	447840	307344	663027	1161817	125346	152025	412569	235266	760492	380878	515218	282011	1129629	288292	640336
ENSG00000138119.12	MYOF	8964	25892	14021	21362	11243	20169	10492	18766	16155	7331	25455	15493	11631	8057	7430	5129	5005	4160	11387	16171	8560	21820	3553	5660	10088	8202	11035	11851	9422	10789	7521	3790	11339	15167	11959	12521	38316	6516	8120	7690	23027	25323	13985	16916	16428	10462	16982	9184
ENSG00000148798.5	INA	4	0	0	2	4	0	0	3	2	2	0	4	4	14	0	10	4	6	6	10	4	18	24	8	3	0	8	8	12	13	2	4	4	22	10	8	12	9	6	4	2	22	4	8	2	6	6	28
ENSG00000066468.16	FGFR2	861	458	278	69	1536	1604	269	955	601	374	877	171	629	383	169	311	372	92	586	295	173	1058	2020	2087	361	357	460	562	698	330	317	866	122	360	620	1472	905	68	210	379	706	2979	1205	2019	1681	2731	1137	1598
ENSG00000117984.8	CTSD	12298	28312	16156	21479	10465	25571	8449	22073	36383	26283	39867	20410	18586	16902	13193	27271	13050	23969	22697	17516	41015	21836	72327	65964	35536	23989	53760	25083	16576	24838	27468	19112	30328	20328	27863	22016	19903	111877	20961	9222	17658	16172	22064	23621	22272	21846	16899	9645
ENSG00000130598.11	TNNI2	27	47	51	47	17	65	8	42	60	47	232	72	49	12	57	76	18	34	45	53	93	89	16	14	42	30	44	70	3	9	28	24	33	22	30	24	6	119	41	10	46	16	11	25	21	32	22	2
ENSG00000187486.5	KCNJ11	192	65	43	219	10	136	34	19	236	106	220	28	12	77	186	60	85	210	36	80	317	27	33	44	170	4	13	164	61	32	79	31	50	165	92	163	66	20	14	29	56	52	16	251	25	40	35	172
ENSG00000129170.4	CSRP3	16	1	18	10	8	0	4	8	20	2	110	0	4	0	8	44	2	28	0	4	56	0	6	2	14	8	0	28	3	6	1	4	0	0	9	6	35	5	72	2	10	16	12	18	12	14	24	6
ENSG00000137474.15	MYO7A	1153	577	1764	1847	1018	2423	832	1774	1745	1533	3362	1736	953	1523	1342	1485	552	1491	1677	1648	3573	764	7520	12210	215	529	1464	685	167	548	393	368	379	345	477	1302	714	1649	585	348	2273	122	313	213	143	73	217	236
ENSG00000165895.13	ARHGAP42	869	1638	746	1382	602	1387	668	2806	1326	498	1049	1561	941	422	760	353	526	455	698	801	737	698	264	292	233	431	414	199	246	356	343	102	191	118	145	207	841	218	703	251	654	416	412	719	529	729	384	981
ENSG00000109846.3	CRYAB	15282	9180	16686	19438	10833	36422	5940	97305	60453	22818	32701	7359	7229	18892	9599	24822	24994	50614	8416	47666	30927	6504	2629	2364	38553	13140	40995	41038	35287	11099	20373	11478	26769	99368	50412	122739	165029	11057	26724	60124	45436	43727	68754	46464	37700	61417	42287	35582
ENSG00000120457.7	KCNJ5	86	115	103	258	74	148	133	271	99	235	336	267	286	141	42	144	63	81	50	108	187	49	7316	11135	17	100	97	74	32	620	495	48	95	44	94	59	14	1377	58	31	57	48	14	29	4	31	27	20
ENSG00000084234.12	APLP2	24058	29104	33029	24833	17864	31481	15393	43964	44508	25370	49555	25606	32315	18907	20355	27042	21768	29682	42783	46960	49940	40426	15007	15090	45591	41808	59558	37635	55716	36203	34277	53604	43438	43665	49683	66310	43507	34128	18571	22190	34839	35780	24184	78231	34833	44571	40760	49497
ENSG00000111181.8	SLC6A12	22	58	50	13	15	45	12	54	20	38	101	29	14	68	31	41	12	23	210	59	84	78	23	218	21	13	18	6	24	11	36	13	18	6	16	22	52	297	19	20	103	8	2	12	17	10	12	15
ENSG00000010379.11	SLC6A13	4	3	8	6	1	3	4	2	18	7	5	12	14	16	20	21	6	6	74	25	10	2	8	7	10	8	5	10	6	9	16	7	4	6	10	8	19	7	9	9	6	7	12	20	15	5	4	10
ENSG00000151067.16	CACNA1C	551	2106	1752	1258	1478	1010	512	1126	573	510	2691	1274	1504	995	1978	1070	837	532	2305	3335	803	1452	288	212	10299	4356	5826	4234	8950	5384	4517	6596	7214	5284	4486	6960	9912	3069	5780	6206	2636	5804	4267	12022	6615	5005	2257	8764
ENSG00000111679.12	PTPN6	981	1120	1771	1486	1087	1789	706	1417	1621	1062	3825	1482	1134	1167	1457	1181	765	1642	1857	1522	3675	1408	2345	1833	156	1090	896	398	250	379	609	352	455	380	679	1475	157	3662	696	545	3390	433	444	268	114	470	479	375
ENSG00000121361.3	KCNJ8	1409	3596	1191	2732	948	3169	1334	9392	3409	1518	2107	8226	1554	1005	2515	2994	2071	1877	3510	2823	2549	1805	1523	840	839	1012	2584	844	929	927	1063	596	372	521	1016	798	4507	474	1376	1529	2562	1068	1787	4045	1315	1510	2645	703
ENSG00000139116.13	KIF21A	596	374	734	440	242	681	399	1865	2638	449	1123	481	847	345	647	666	792	736	1327	1125	1015	1440	550	686	756	269	696	411	582	486	350	366	360	552	477	717	750	337	615	535	1173	535	418	1185	449	256	473	1008
ENSG00000181929.7	PRKAG1	2366	3078	2415	2461	1895	3510	1729	4265	6182	2769	4738	3121	3043	2172	2207	2325	1955	2776	1986	3249	3506	1971	4058	3757	2018	1701	2540	1634	1547	1781	1344	1737	1503	1621	2061	2346	3384	1626	2069	1993	3057	1250	1579	4670	1706	3093	2960	2646
ENSG00000135406.9	PRPH	95	1081	192	238	148	350	147	324	118	244	658	499	463	191	312	323	491	43	659	108	174	726	50	4	84	143	147	110	185	46	135	128	136	187	34	43	128	525	345	115	135	63	149	21	51	44	24	102
ENSG00000196876.9	SCN8A	16	29	4	17	8	8	0	43	8	22	17	4	24	6	19	8	16	13	118	6	8	172	35	20	0	6	2	0	28	3	11	2	21	2	0	0	8	12	61	4	13	2	4	8	2	2	0	2
ENSG00000139567.8	ACVRL1	5914	6116	5191	6248	4163	8090	3299	6918	13563	7222	18571	6029	4659	4093	7295	4212	4391	7122	3606	9667	11552	3342	1839	1594	1226	1902	1078	733	364	1599	1636	607	492	857	1136	2721	565	1675	3262	2001	6084	660	1230	1000	363	1032	1373	2283
ENSG00000135503.8	ACVR1B	1838	3143	3628	2339	2018	2442	1524	3334	8130	2737	4557	1889	1523	1686	2155	1413	1323	2807	4352	5269	3052	4401	1460	1894	2615	1112	1269	1256	1505	2214	1031	1000	1697	1400	821	1624	1398	1219	1872	1541	2237	1090	1105	2935	802	1108	1797	2414
ENSG00000135480.10	KRT7	475	360	400	309	95	544	72	16	772	508	1013	336	101	124	810	3094	3934	2330	284	749	1712	2349	272	275	624	406	994	1911	193	476	901	541	2298	1431	1834	200	104	719	1774	781	103	3873	395	381	2520	2908	3274	509
ENSG00000185479.5	KRT6B	12	2	13	35	4	4	2	0	2	6	20	2	2	8	14	24	8	6	127	19	142	14	4	10	10	11	220	6	12	13	14	0	3	5	6	10	2	6	6	8	2	0	14	40	8	6	4	10
ENSG00000205420.6	KRT6A	78	18	70	284	53	11	6	3	8	42	171	22	33	42	102	79	90	130	938	141	1789	183	92	35	113	14	876	67	90	89	159	35	36	50	26	85	10	20	70	66	25	14	56	229	74	51	27	33
ENSG00000186081.7	KRT5	288	70	225	391	135	242	53	132	476	136	509	180	124	146	249	5598	567	495	3278	175	6165	1238	79	68	247	76	280	60	160	124	93	39	94	97	91	227	78	39	114	61	100	32	166	735	240	213	316	119
ENSG00000170484.5	KRT74	0	0	2	0	0	4	0	0	0	0	4	2	0	0	0	6	0	0	2	0	0	0	0	0	0	0	0	0	2	0	2	0	2	0	0	0	0	0	0	0	2	0	0	0	0	0	0	0
ENSG00000170486.6	KRT72	2	9	8	4	1	23	5	12	0	4	8	6	17	51	3	12	18	0	115	2	3	25	1	7	1	4	0	2	4	0	2	2	0	0	2	0	0	2	4	8	8	0	9	2	0	0	0	2
ENSG00000172867.3	KRT2	50	2	102	57	58	61	81	155	97	12	267	122	49	86	42	236	44	126	138	24	923	53	0	10	49	82	20	4	8	6	11	10	31	8	79	85	60	70	15	0	67	34	42	268	85	126	165	41
ENSG00000167768.4	KRT1	280	40	217	132	142	190	102	257	288	67	453	413	204	227	175	1681	191	230	283	93	1177	254	30	50	234	115	36	2	26	14	83	75	143	58	169	159	222	104	32	5	277	47	280	903	299	311	312	149
ENSG00000170477.8	KRT4	337	93	128	856	44	0	3	0	0	154	37	0	41	61	82	177	101	6	865	107	30	99	129	115	133	95	1115	167	342	290	181	32	55	107	144	302	8	48	167	68	4	40	266	209	159	87	5	60
ENSG00000185640.5	KRT79	28	48	14	245	5	8	50	26	240	45	67	68	167	14	22	63	32	95	10	6	55	17	0	2	4	2	0	0	0	2	1	2	6	0	0	0	0	6	6	5	12	0	0	0	0	2	0	4
ENSG00000170421.7	KRT8	202	474	273	398	173	383	117	389	328	309	387	494	391	199	710	12467	7643	3136	12632	730	3859	30959	4477	1255	2584	1934	3841	5231	2771	1911	549	1126	4801	8989	6047	1987	489	3271	2664	2950	399	433	1433	398	456	791	936	175
ENSG00000174437.12	ATP2A2	9977	11471	14812	10606	7917	10312	7526	13086	38665	9023	22444	8477	7409	8525	12805	7968	7726	14633	13914	31819	18531	12228	9799	8215	32469	17761	21665	16578	25346	16639	15204	19886	14392	22152	21965	25089	42869	13470	15168	22053	23940	23586	14841	53797	16699	22739	25190	31340
ENSG00000179295.11	PTPN11	15823	7488	14303	5848	7568	15565	6713	13986	32812	9004	24751	5768	7074	11287	6390	3499	6340	9091	5149	11656	7834	5692	4269	5797	8515	6482	7948	5781	8261	6897	4775	7734	6980	8736	11112	14545	13571	5520	6525	7087	11963	11878	6367	22684	6646	11038	14145	14871
ENSG00000121743.3	GJA3	2	0	2	0	0	0	0	0	0	0	2	6	2	2	2	8	10	20	72	21	36	118	4	4	6	8	18	14	56	6	30	2	24	4	30	0	2	198	188	114	6	35	31	14	33	8	2	4
ENSG00000102683.6	SGCG	113	56	214	169	232	150	14	488	342	114	146	346	827	117	99	400	458	308	20	162	171	16	27	2	157	49	83	69	864	15	249	107	422	123	75	260	170	356	20	43	122	82	55	60	9	5	4	29
ENSG00000120675.4	DNAJC15	1119	1231	906	1382	939	1457	677	2087	4055	1212	2072	1527	1717	925	972	955	1247	1925	1539	1113	1412	1012	1889	2436	988	859	2129	862	740	874	820	762	860	967	1748	1009	3046	610	1301	981	1810	1263	903	1919	710	1669	2322	1178
ENSG00000136156.8	ITM2B	40550	50529	33408	39776	26023	48171	20654	55968	87561	31029	59517	41753	33067	29414	30231	45445	29736	27508	38295	48692	46716	32451	25732	27292	35759	28829	43359	23435	26772	26688	27226	22622	29957	18952	32570	34429	50243	31960	20450	21280	34532	41808	26374	46495	31356	42701	35615	42167
ENSG00000080166.11	DCT	20	22	20	6	20	42	20	173	6	12	10	42	206	13	50	71	86	29	18	105	27	53	37	101	47	28	52	26	48	34	42	44	20	26	14	32	293	33	19	42	25	61	36	113	89	57	6	83
ENSG00000043355.6	ZIC2	2	0	8	0	60	0	0	0	4	0	39	8	12	9	8	8	6	4	0	2	0	2	0	0	4	8	2	2	0	0	18	6	2	2	4	2	2	6	0	6	12	2	4	0	0	6	0	14
ENSG00000100439.6	ABHD4	1999	3224	2080	2450	2051	3868	1620	4443	4447	3092	3897	2727	3261	2194	1828	3837	1956	2334	5828	2333	2662	4843	3801	2896	5332	2680	5432	4784	3178	3780	3058	3176	3985	3827	3441	2823	4541	1673	2733	2058	2122	3197	3604	7486	3687	4740	3377	3648
ENSG00000197616.7	MYH6	37	14	99	58	69	11	62	63	72	106	131	38	76	93	84	111	34	248	16	57	189	183	97	83	123	41	42	9	2	0	6	36	21	86	127	132	279	39	193	203	107	507	454	282	106	51	314	400
ENSG00000092054.12	MYH7	244	22	252	93	72	74	127	465	886	230	1749	376	173	181	124	397	68	411	64	258	917	334	195	96	147	156	170	526	34	2	72	143	134	127	511	151	103	107	74	83	193	44	335	407	369	454	569	91
ENSG00000184916.4	JAG2	3002	3321	1138	3557	1505	3041	1322	3064	3291	2478	4370	4402	3032	2265	3917	2092	3441	2374	1796	2439	2924	1206	319	326	469	1567	985	640	594	340	1458	442	312	223	625	862	823	1767	1571	1588	2484	635	783	143	393	451	344	408
ENSG00000198838.7	RYR3	204	1871	459	584	540	448	229	796	359	203	979	1759	386	398	896	411	269	84	131	961	91	200	145	97	1837	1205	802	761	2568	587	1577	2115	1098	858	667	3813	2228	386	442	454	432	1145	654	1846	416	897	133	2325
ENSG00000159251.6	ACTC1	59	51	325	57	170	183	147	119	163	117	469	81	73	108	1008	2008	32	450	66	9461	148	268	171	66	9730	2463	11159	9703	56077	804	4056	4209	17762	16063	14123	59929	1061	1469	12624	32384	6521	42906	29696	4866	5972	12015	17497	11564
ENSG00000166147.9	FBN1	9150	45395	26167	8063	35683	21677	15975	33723	23688	14352	35111	52293	14494	15172	8415	43896	9170	11529	10324	32394	21063	17888	3580	4292	13165	17666	25614	14409	13857	19181	11358	13101	13768	12853	18821	33223	21179	11450	30208	6763	45710	16034	6939	16393	8861	8435	10882	7957
ENSG00000140299.7	BNIP2	5768	6708	5794	6500	4033	5735	3781	10284	13007	3640	9170	6486	4746	4178	5207	2716	3985	3917	4939	8471	6187	4075	2108	2158	4777	4052	4615	3574	3832	3267	3118	4009	3147	3577	4713	5059	5897	4314	3069	3578	5963	4994	3556	10952	4006	6000	6897	7158
ENSG00000140416.15	TPM1	22036	30817	38849	35809	26644	22714	15346	19622	30078	16723	45456	23900	13186	20984	43496	34793	16126	17589	12474	101531	17158	16702	4773	4865	91304	53746	42199	68593	61944	25022	40575	35981	58744	76312	68030	106399	233035	39795	34842	88451	54094	149109	98598	152498	62822	246019	84494	148873
ENSG00000140538.12	NTRK3	438	1412	2015	316	695	485	568	2132	1674	1225	3583	545	578	947	4905	2248	871	317	203	11956	265	768	220	258	8111	7541	10297	3986	11724	8884	6656	7433	5032	4056	4786	5236	32100	3419	8656	7552	2149	6022	8260	22833	7438	10961	3003	10920
ENSG00000166813.10	KIF7	514	1397	704	617	612	1341	280	935	1022	1063	1211	1163	436	649	373	610	507	489	1019	757	300	700	517	175	1410	880	2944	996	1067	1111	1056	1138	1057	1039	922	961	1389	267	974	726	812	497	355	856	564	268	420	728
ENSG00000005513.9	SOX8	38	188	30	830	41	12	64	114	82	84	235	456	106	227	337	382	111	173	127	743	161	153	45	40	1559	298	409	221	969	150	644	555	460	309	645	492	460	185	499	342	335	282	175	46	216	67	40	196
ENSG00000140650.7	PMM2	1829	2664	2297	1822	1868	2633	1279	2026	5849	2143	5251	1763	859	2285	1622	2015	1401	3046	1792	2411	2483	2775	1781	1011	1523	1147	1057	879	743	1045	746	522	778	2011	1196	1715	1032	1215	2132	1221	2089	1002	1078	1192	808	1034	1546	1182
ENSG00000133392.12	MYH11	6354	42942	123762	22326	61130	11806	11136	19090	10905	12087	72763	18357	32455	27089	101184	51774	6500	9268	2814	259530	1375	13089	2770	1176	377725	214341	240774	161000	412632	161302	184305	259356	258726	300317	183550	392588	1226447	96479	99214	405393	143216	565948	247325	942337	333498	796744	198932	832839
ENSG00000196296.9	ATP2A1	119	148	83	109	73	140	53	157	166	79	539	195	247	40	93	144	70	119	116	125	156	117	83	67	191	89	54	167	79	55	79	84	102	53	104	67	58	82	36	68	138	58	47	126	96	116	75	153
ENSG00000087258.9	GNAO1	243	858	447	212	298	249	85	391	139	117	628	462	274	150	481	433	468	367	392	1248	204	304	482	462	1762	1040	1221	1036	340	333	887	1511	638	238	843	852	5332	196	568	356	3121	1556	1180	969	411	1064	1224	1134
ENSG00000185669.5	SNAI3	23	35	36	19	28	98	10	32	38	29	134	25	64	26	46	83	33	31	245	65	97	64	32	15	6	57	27	19	16	14	41	12	32	35	38	40	9	236	39	26	103	30	17	9	7	26	10	21
ENSG00000131165.10	CHMP1A	3001	4613	3654	3825	3132	4689	1463	5877	8126	4122	7344	4876	3056	3648	3347	6048	3308	4024	5813	4845	5476	3117	3760	3823	5000	3401	4689	3142	3422	3199	3943	3064	2711	4556	4122	4973	7099	3621	4702	3058	3665	3569	3967	6227	3461	5286	4406	3768
ENSG00000074370.13	ATP2A3	491	1577	927	600	769	1307	275	1425	2098	984	3319	1220	1229	1213	2775	1581	1659	677	2887	2956	1194	1958	1830	2845	9152	3803	3979	971	4749	2598	3618	3650	1228	2113	3133	3305	6517	3316	4934	3375	2190	1501	1060	2324	982	1764	807	3337
ENSG00000133026.8	MYH10	3153	4551	3159	3289	3950	4147	1555	8980	7149	2844	5003	6868	5072	2546	9025	6170	7273	3025	8688	13001	4165	15400	2750	3320	155677	56532	74710	108261	164124	29967	91649	83550	151350	99776	82462	83917	97316	13723	22310	37791	21841	77460	18210	35333	50388	36923	15462	19248
ENSG00000125414.14	MYH2	46	0	77	63	19	57	8	83	175	16	722	136	90	14	59	387	25	52	5	42	328	106	48	18	71	12	18	345	0	8	3	37	36	34	84	6	12	17	6	10	74	8	59	64	103	108	62	6
ENSG00000109063.10	MYH3	182	445	303	328	611	458	196	402	780	272	529	314	237	258	500	372	406	338	660	574	197	412	334	161	782	537	417	640	511	550	383	520	313	658	406	486	813	554	597	576	588	1566	631	1075	648	559	510	1093
ENSG00000184185.5	KCNJ12	86	234	416	32	188	166	48	160	260	76	526	321	249	180	268	694	291	126	857	299	184	611	60	40	45	138	106	56	162	105	224	56	38	16	62	161	507	66	361	110	659	62	50	63	26	52	76	30
ENSG00000167916.4	KRT24	8	20	4	1	11	6	0	16	1	1	18	13	15	5	0	3	5	8	23	20	9	9	6	2	2	4	4	23	2	0	0	0	0	0	2	23	5	0	10	4	2	2	5	2	1	6	0	8
ENSG00000204897.6	KRT25	2	2	2	4	2	2	0	4	2	0	6	14	0	4	0	20	2	0	0	3	17	4	0	0	2	0	0	0	0	0	0	0	6	0	0	0	0	4	0	4	1	0	0	2	0	0	6	0
ENSG00000171446.6	KRT27	6	2	0	0	14	9	0	18	2	6	10	12	16	8	14	20	11	5	0	27	29	18	0	0	6	4	0	0	0	0	16	2	4	0	6	8	8	0	6	8	3	12	0	4	13	6	0	10
ENSG00000186395.6	KRT10	894	1090	895	1049	767	1130	332	1532	2252	692	2148	1804	959	1123	987	3261	1131	1885	1364	941	2398	1137	694	604	986	1024	1350	601	527	501	564	635	628	1081	1379	1605	1226	890	908	660	1383	628	1097	1692	1085	1097	1215	684
ENSG00000131737.5	KRT34	4	2	2	2	2	2	35	0	16	2	4	2	8	2	2	0	0	0	0	0	2	8	0	0	0	0	2	2	0	2	0	4	2	0	0	0	0	1	6	2	0	0	0	20	0	2	4	0
ENSG00000094796.4	KRT31	6	0	8	2	5	8	0	2	2	0	11	2	2	4	0	24	5	6	0	4	6	23	0	0	0	8	2	0	2	4	4	4	2	0	2	6	2	50	6	2	4	10	4	16	5	19	4	6
ENSG00000171401.10	KRT13	389	232	295	1347	139	0	0	0	8	253	188	38	68	164	145	345	410	27	2398	291	126	169	356	237	298	127	4217	395	639	620	406	73	149	245	213	591	22	97	301	161	47	78	463	917	339	117	68	95
ENSG00000171346.9	KRT15	24	4	46	38	10	23	4	10	18	68	26	45	32	67	23	173	36	35	151	38	148	55	18	12	38	37	56	12	39	23	19	12	18	16	12	35	14	10	18	8	9	10	22	164	32	26	29	36
ENSG00000171345.9	KRT19	84	115	104	106	57	77	24	56	58	253	667	58	120	410	457	12752	4857	1722	10239	397	9973	10360	92	86	200	207	423	204	278	260	259	1106	167	411	468	659	120	63	182	145	98	115	80	124	101	77	46	50
ENSG00000186847.5	KRT14	127	24	124	214	69	90	49	100	139	67	296	140	155	119	121	483	94	172	200	62	1115	136	26	28	488	371	693	248	191	310	302	266	4000	141	1536	2049	119	189	183	52	819	342	126	656	2297	430	538	67
ENSG00000186832.4	KRT16	34	41	14	118	56	10	497	26	26	165	250	88	42	22	46	44	17	319	107	80	164	68	127	6	6924	276	890	638	1417	2843	499	123	2454	136	1223	255	9	83	1155	149	23	4585	1054	623	3130	537	4805	279
ENSG00000128422.11	KRT17	6	0	5	9	3	0	2	4	5	4	15	8	2	0	8	15	1	6	7	10	97	18	0	2	909	224	22	48	253	976	129	8	532	29	226	13	5	11	16	10	9	91	89	130	622	169	584	24
ENSG00000173801.12	JUP	4585	6475	5781	4673	6425	7698	2503	11321	4872	3656	13027	8200	5586	6887	4422	4626	5279	2756	7339	5608	5026	5559	928	2141	2358	3875	3908	2470	2644	2026	1975	5003	1862	1886	3382	7784	7040	2372	2271	3541	3111	1446	1904	3245	2310	2647	771	2074
ENSG00000131095.7	GFAP	179	106	98	147	348	198	166	81	434	280	233	247	636	139	337	127	38	231	21	152	25	113	180	47	315	738	4162	106	767	431	214	326	369	69	118	559	229	259	341	294	257	16	44	58	36	254	364	514
ENSG00000108821.9	COL1A1	8460	120709	15673	24446	63566	32523	10276	29099	30803	7408	73404	213034	122961	19003	17280	28630	63034	31206	331420	45804	45488	156723	18036	44225	58502	86847	67789	45177	38213	47619	46102	42006	46866	47736	46103	46600	53140	82980	154928	35886	77076	85030	38172	53741	29465	39138	31198	41606
ENSG00000007314.7	SCN4A	6413	3915	1489	10997	700	4335	3030	2309	7551	5888	1771	7382	3365	946	6220	4068	4854	8344	3463	5264	3704	5390	58	72	98	57	115	82	36	379	88	72	121	26	58	99	92	147	166	535	389	92	115	22	44	43	10	82
ENSG00000108946.10	PRKAR1A	17949	23567	17661	22188	13584	17005	13211	31629	37615	14022	23166	22045	19816	12650	13378	13458	15938	19350	19952	20946	18731	18453	10960	14541	24677	11856	17784	14019	18317	13897	9374	13640	12714	9258	19413	23359	33555	9135	9579	11126	20374	15192	11894	38039	13695	18874	22067	20228
ENSG00000123700.4	KCNJ2	125	633	173	931	142	348	119	576	155	166	488	462	173	121	637	154	491	115	831	288	361	184	75	55	48	109	89	59	46	74	178	46	25	39	54	28	125	192	303	60	185	69	46	73	100	25	44	39
ENSG00000125398.5	SOX9	407	167	286	474	307	369	122	718	1449	554	692	431	751	406	304	230	157	284	622	628	297	510	489	336	306	415	144	126	178	168	172	142	136	64	201	314	578	195	2216	1674	5412	567	630	1016	314	309	432	734
ENSG00000184009.5	ACTG1	60287	234128	116265	161021	97037	79794	64568	155356	207544	83597	224566	200035	86510	83795	150058	171859	102436	133843	102570	200733	219258	126242	54824	48221	163360	115348	178715	118888	100383	100665	74508	80354	86366	123258	110521	177998	153996	80617	149973	112249	135371	128219	125428	204209	132226	181755	151707	114229
ENSG00000101680.9	LAMA1	143	248	143	494	80	146	93	78	237	200	285	222	175	176	154	91	294	412	651	85	284	1215	14	18	26	12	59	26	8	51	28	5	4	19	13	14	40	106	341	86	779	72	236	85	63	16	183	19
ENSG00000255112.2	CHMP1B	2394	3831	3203	2970	2076	3412	1765	4700	5384	2470	5845	3393	2599	2568	3145	2941	1710	2643	5880	15288	4766	3410	2574	3040	21612	5406	2974	1936	3623	2260	1884	2523	4956	2517	3302	2610	17665	3528	6507	4497	13953	3763	2236	17351	7323	6185	9554	7034
ENSG00000176619.6	LMNB2	1002	1837	978	1448	1056	1136	849	1412	4107	1018	2139	1856	788	1168	1117	1878	1715	2994	1611	1837	3060	1021	2104	1707	1750	973	2445	1629	1156	1054	1191	752	717	1399	1580	1582	2332	1120	3883	1453	2722	975	1244	1079	724	592	1830	739
ENSG00000088256.4	GNA11	4807	7020	5275	5139	4564	6576	2085	6480	12916	5037	9918	6973	4255	5093	5606	5248	4370	5850	4199	7223	6409	3420	5193	4710	6403	5381	7295	5981	6044	5839	7182	5005	5891	6693	5344	5350	9170	3361	6228	5133	5743	4644	4301	9682	3959	4832	5170	6324
ENSG00000060558.3	GNA15	272	412	544	322	323	359	196	428	692	294	976	506	224	387	300	653	98	751	894	787	1672	994	203	182	90	228	504	238	114	243	242	85	328	171	236	610	41	775	399	106	866	128	315	128	52	148	273	77
ENSG00000167654.13	ATCAY	4	4	2	2	14	0	10	4	4	0	8	2	2	0	4	2	0	6	0	4	0	2	10	2	12	6	2	8	8	14	11	4	18	10	2	12	6	4	4	4	6	6	2	14	20	9	6	26
ENSG00000142449.8	FBN3	6	6	0	6	0	11	0	22	0	4	4	119	6	0	4	21	77	0	4	3	0	2	0	0	2	4	0	2	2	0	5	2	0	0	2	0	0	0	0	3	2	0	0	0	0	0	0	0
ENSG00000080573.6	COL5A3	14766	9959	6783	8990	8554	21266	7289	20185	29166	10259	20320	18605	8590	7842	10999	7231	13592	7683	2736	10195	15658	3974	1912	2765	839	3020	2387	1241	2300	1921	939	1390	478	2553	1273	3449	5142	3078	2777	5379	5478	1340	1932	1010	945	2229	786	1329
ENSG00000130164.7	LDLR	510	2471	1139	5256	971	698	391	1302	11051	316	1241	1116	357	458	3769	758	515	3151	757	4665	4480	1551	2503	3644	628	863	1893	854	2002	1461	234	232	2683	1807	474	501	1208	194	1494	786	2549	492	498	339	408	1059	1743	913
ENSG00000130158.9	DOCK6	7173	17882	3981	9846	5525	9282	3016	13795	12141	5380	10270	12198	10480	4727	6485	6873	7850	5571	8021	4204	7023	6424	2530	2326	6382	3741	3414	1922	2559	3699	4021	1950	2544	2632	2060	2327	5311	2701	5232	2716	3871	2493	3418	2221	2446	2035	2081	3788
ENSG00000141837.14	CACNA1A	216	263	67	160	290	167	100	289	374	188	534	190	183	168	399	362	239	116	128	198	121	123	40	39	80	83	113	36	52	63	92	39	59	74	50	56	40	106	79	223	90	165	181	226	91	591	107	871
ENSG00000074181.4	NOTCH3	16480	47538	12411	48965	24177	26948	8815	56369	29339	13132	39055	55438	17119	13798	27885	16803	11776	9260	18055	23839	11647	12287	1270	2443	27889	33355	39594	37381	29030	22082	30581	20126	22955	37619	38313	29053	41014	18653	41095	37325	16496	48309	56862	75624	65344	61528	41674	65594
ENSG00000167460.10	TPM4	19326	71265	32161	63860	34074	22833	21028	48210	52106	17235	50648	59212	20339	22057	33651	33367	29297	42437	28292	59039	48508	38920	6868	9081	65630	43263	47268	41468	43785	27071	38177	23002	47480	84960	47617	50851	32043	31696	60286	39459	60875	45091	40787	70390	35188	37650	88965	32605
ENSG00000004776.7	HSPB6	35365	10680	20520	34843	22828	29716	6795	30335	39339	29092	24784	16748	43807	15674	29192	59792	54234	54832	13511	40136	38983	16559	14324	17126	81506	27636	26924	16733	26824	21078	15793	22368	21027	29097	21951	38848	317616	9450	30882	44526	37095	15208	16652	53987	23517	38320	11683	31665
ENSG00000196218.7	RYR1	211	73	377	200	256	345	226	305	305	291	582	517	224	242	346	539	222	260	176	690	636	184	137	156	80	194	268	273	192	114	261	195	210	90	184	292	219	189	143	143	282	124	138	112	103	152	111	144
ENSG00000182324.5	KCNJ14	4	24	30	12	9	11	4	19	38	6	25	26	12	7	17	6	11	24	19	43	13	1	7	4	6	16	8	8	13	11	23	2	2	16	8	2	10	16	18	21	5	2	6	22	8	4	5	25
ENSG00000131400.3	NAPSA	14	87	20	25	28	46	15	67	31	13	70	44	79	4	19	73	38	34	121	20	23	38	40	23	47	19	58	35	38	25	76	35	8	5	142	17	72	50	27	17	23	28	31	25	34	5	7	16
ENSG00000129991.8	TNNI3	0	5	8	0	7	4	4	7	14	7	9	0	2	10	2	27	7	12	2	8	10	5	37	22	0	4	4	0	2	4	1	3	7	3	9	7	87	0	44	8	2	9	20	10	24	5	21	5
ENSG00000101384.7	JAG1	7534	21972	8384	21118	7593	12850	9458	21498	14998	9547	27783	12554	8236	7366	11152	5541	7098	4411	3454	16323	4383	5561	734	836	13186	18522	16140	19221	15858	13517	17892	11613	14157	9415	14285	9078	16856	12105	18633	14991	10089	24647	21914	48342	25681	39180	21843	27818
ENSG00000101439.4	CST3	21598	42478	35511	18276	29281	34848	7620	29173	45517	29667	57823	27450	27323	32880	30689	61607	23683	27276	40294	29535	39522	30322	19156	18309	35485	32212	34027	23400	29278	30290	25147	25192	21744	35268	26900	40173	60023	27611	22687	24350	36093	27879	27470	39255	18736	26594	22595	16426
ENSG00000170369.3	CST2	0	2	0	0	4	2	0	0	0	0	0	0	22	0	2	21	66	28	4	16	14	2	16	159	8	0	0	0	0	2	9	0	7	0	0	2	6	4	4	0	20	4	0	0	0	0	0	2
ENSG00000078814.11	MYH7B	146	294	79	198	127	193	62	210	124	123	189	268	498	116	209	272	225	55	206	253	166	87	70	55	258	137	217	237	407	164	289	222	313	300	84	129	514	101	75	157	79	170	142	219	469	109	47	225
ENSG00000124216.3	SNAI1	688	593	438	1552	678	529	364	618	787	1169	890	1551	275	1764	3806	429	457	2768	999	1912	4241	1725	329	491	1535	1398	1125	1996	821	374	340	342	2451	476	1222	923	186	889	3769	1796	2419	439	567	137	216	205	342	447
ENSG00000130700.6	GATA5	0	0	0	2	0	0	0	0	0	0	0	0	0	3	199	154	321	46	1224	162	227	601	504	633	86	18	57	6	14	61	56	113	63	184	41	42	125	8	96	46	131	2	2	6	0	2	4	0
ENSG00000101152.6	DNAJC5	3395	3141	3686	2876	1934	3928	1392	3948	8872	4109	7297	2544	3093	2966	4194	2672	2097	5163	4849	5481	5558	2967	6846	6199	3941	3089	3900	2749	3182	2780	3072	3037	2047	3616	4451	5762	5264	4491	3851	3287	5191	2797	2922	6804	2330	4073	4190	3955
ENSG00000142192.16	APP	32573	41501	44836	34169	27190	33833	18852	42958	39263	19201	52651	44272	17153	28023	41209	40931	32669	32063	37429	49191	28278	33096	46255	42723	43010	42693	61843	29473	55981	37299	34068	35025	36996	30595	53678	85302	42259	23558	17550	19086	45402	40230	25902	56277	33942	40342	29089	55920
ENSG00000157542.8	KCNJ6	10	42	2	19	14	6	19	52	11	2	32	47	10	0	7	0	2	4	15	10	8	6	12	0	8	22	4	24	9	16	8	2	45	6	12	6	29	12	15	3	59	32	4	11	4	10	3	25
ENSG00000128266.7	GNAZ	506	236	134	687	122	238	105	501	279	246	157	437	266	133	340	253	626	690	94	174	271	164	118	111	149	78	293	54	66	80	60	131	79	187	130	219	437	72	73	97	123	111	113	130	62	151	136	199
ENSG00000100345.16	MYH9	64273	183831	52739	185432	89793	83783	46054	186401	81184	50969	108248	198918	40465	48080	87800	63097	67176	54678	63601	132768	60720	77025	23906	29009	308771	188304	216102	198137	194315	156065	165598	139277	205345	235456	182133	264308	132739	65708	112413	115525	99013	179157	127921	220330	203501	162787	116221	146561
ENSG00000100146.12	SOX10	4	42	38	12	16	12	8	29	4	35	164	2	41	75	331	138	55	12	4	275	2	10	9	4	104	22	12	9	15	41	23	11	0	2	11	34	152	72	50	252	75	24	32	21	2	40	29	80
ENSG00000168135.4	KCNJ4	0	0	0	0	0	0	0	0	2	0	24	0	0	0	2	44	22	14	14	4	14	10	0	0	0	0	0	0	0	0	0	2	0	0	0	6	0	0	2	2	3	0	0	0	0	0	6	0
ENSG00000100417.7	PMM1	1388	1626	1461	709	828	2270	924	1440	2311	1606	2526	1668	1570	1465	1025	1650	693	2795	1100	1634	1622	1401	2360	1888	1117	1021	1241	813	704	686	641	1165	648	1114	1149	1209	1369	817	798	903	979	1249	1134	3106	1407	1945	1318	1285
ENSG00000198951.7	NAGA	532	1130	794	560	514	932	451	1200	1333	674	2068	917	591	671	699	786	395	635	890	1039	2044	692	508	610	868	851	1245	718	639	669	744	742	656	876	901	1191	1047	966	627	460	1769	878	539	1198	693	797	646	625
ENSG00000169100.8	SLC25A6	22408	32582	28282	27531	19657	34673	9861	25676	50467	30725	63151	31682	26290	32513	18449	40630	23085	43569	33638	28456	41466	29756	42425	26718	21558	17246	19960	9381	12341	16217	12136	10999	11410	21246	14799	26420	42116	17373	19920	15657	27587	14862	13641	30751	17317	20743	20836	19783
ENSG00000198947.10	DMD	4793	4428	2499	4080	2174	3686	2993	8120	6363	2843	4038	4005	3629	2132	3506	1583	1976	1470	1539	5353	1741	1984	1344	1497	11181	5656	6819	8790	11448	6089	6045	6140	8095	6479	7862	7777	24643	3539	4236	5093	3425	11245	6039	13444	11194	11897	4418	11903
ENSG00000078061.8	ARAF	2446	3351	2465	5426	2114	3717	1664	3607	6593	3107	4545	3644	2436	2418	2640	3687	2243	3007	2678	3286	2479	2998	3673	3358	2799	2539	4132	2425	2175	2656	2192	2239	2272	2794	2954	3354	4025	2593	3002	2496	2999	3303	2610	5093	5940	3798	3379	3896
ENSG00000068323.12	TFE3	6391	7755	6066	5630	4824	8070	4860	15431	20867	7307	10814	6921	7015	6343	5743	9449	6522	9373	7858	7937	8532	5970	10741	8225	9201	5359	11040	6311	5481	7636	4665	5296	4856	5711	5982	7200	7950	4819	8467	5857	7594	4291	6222	11106	5307	6601	7634	6050
ENSG00000102001.8	CACNA1F	54	139	46	23	32	215	21	43	55	55	85	83	171	49	67	44	47	9	168	150	42	195	8	0	8	21	9	8	24	6	47	12	42	16	9	14	46	81	7	21	19	13	5	12	16	4	0	35
ENSG00000079482.11	OPHN1	1251	2092	1332	713	1311	1727	893	2394	1176	643	2226	1606	817	766	752	690	536	214	590	879	1198	433	431	739	446	290	571	523	605	491	702	504	417	302	455	470	935	270	441	381	646	510	355	883	540	410	381	691
ENSG00000102393.5	GLA	526	1034	633	592	581	828	473	1479	1015	650	1420	973	662	650	791	1027	636	1186	1636	1132	2490	917	1009	1365	866	472	1000	428	480	508	510	403	512	453	675	611	1524	1818	801	381	1381	519	519	472	472	343	831	363
ENSG00000005022.5	SLC25A5	6955	8081	7846	6981	4976	8138	4944	8067	22182	6351	15042	7443	5971	7642	5919	8043	5391	16680	6340	8362	14117	6577	7429	8558	8253	4838	8343	3968	3391	5764	2856	3788	3892	4696	7459	9838	11182	7280	7264	4555	11004	6062	5947	10636	3643	7620	12432	7113
ENSG00000156925.7	ZIC3	0	0	0	0	5	0	0	0	0	0	0	0	11	2	0	0	0	0	0	0	0	2	0	0	0	0	0	0	0	2	1	2	0	0	0	5	0	0	0	0	0	2	0	4	2	4	2	4
ENSG00000130821.11	SLC6A8	4013	1853	3361	1819	1295	5281	1737	2677	24836	4583	5124	1771	3805	1733	1886	1533	1759	4990	1364	4282	2915	4021	10398	6288	3877	2047	2944	2318	2320	2697	1779	2231	2836	2633	2364	2668	10466	2137	2634	3146	3372	3625	3835	7491	3375	4719	2744	4610
ENSG00000196924.10	FLNA	56940	167906	147101	107538	121421	85157	34534	102466	104110	75787	230289	107757	62713	69056	211101	129818	45435	69480	47374	522572	61480	92165	21979	25326	806436	461991	428657	573942	799271	383608	395131	448026	454248	748895	430776	698564	1695011	121764	357403	534049	314974	972431	544421	1155819	501990	974105	306938	897306
[truncated: 372 more columns]
